# Supplementary material for: Gut Microbial Diversity Analysis of Different Native Chickens and Screening of Chicken-Derived Probiotics
Source: Animals (Basel). 2023 Nov 27;13(23):3672. doi: 10.3390/ani13233672 (PMC10705773; doi:10.3390/ani13233672)
Supplement: Supplementary file 1 [file animals-13-03672-s001.zip]

Archive with 1 entries (1 files):
- animals-2724529-supplementary.xlsx
