# Supplementary material for: Gut Microbial Diversity Analysis of Different Native Chickens and Screening of Chicken-Derived Probiotics
Source: Animals (Basel). 2023 Nov 27;13(23):3672. doi: 10.3390/ani13233672 (PMC10705773; doi:10.3390/ani13233672)
Supplement: Supplementary file 1 [file animals-13-03672-s001.zip › animals-2724529-supplementary.xlsx]

## Sheet: Table S1
Supplementary Table S1 Sampling information in different areas
Breed	Sample size	Area	Province	Altitude	Climate	Annual mean rainfal	Vegetation	Groups
Tibetan Chicken(ZJ)	10	Shangri-la	Yunnan	3459	Plateau cold temperate climate	589.3	Coniferous forests and plateau meadows	High
	10	Aba	Sichuan	3500-4000	Plateau cold temperate climate	741	Coniferous forests and plateau meadows	High
Mountainous Meihua Chicken(MH)	10	Bazhong	Sichuan	305-824	Subtropical humid monsoon climate	1189	Broadleaf forest, coniferous forest, shrub	Low
Xuhai Chicken(XH)	10	Liangyungang	Jiangsu	<625	Monsoon climate of medium latitudes	883.6	Deciduous broad-leaved forest	Low
Midu Chicken(MD)	10	Midu	Yunnan	1672	Subtropical monsoon climate	824.4	Evergreen broad-leaved forest and deciduous broad-leaved forest	MD
Wuding Chicken(WD)	10	Kunming	Yunnan	1500-2800	Plateau monsoon climate	848.3	Subtropical evergreen broad-leaved forest	WD
Luning Chicken(LN)	10	Xichang	Sichuan	1500-2500	Tropical plateau monsoon climate	1083.7	Evergreen coniferous, broad-leaved forest	LN
Black-bone Chicken(WG)	20	Puan	Guizhou	1640	Subtropical monsoon humid climate	1395.3	Coniferous evergreen, broad-leaved deciduous mixed forest belt	WG
Yaoshan Chicken(YS)	20	Guiyang	Guizhou	1280	Subtropical plateau monsoon humid climate	1129.5	Coniferous forest, broadleaf forest, shrub	YS
Tianfu green shell layer(LK)	10	Yaan	Sichuan	670	——	——	——	LK
Tianfu powder shell laying chicken(FK)	10	Yaan	Sichuan	670	——	——	——	FK
Roman pink shell layer(LM)	10	Yaan	Sichuan	670	——	——	——	LM
Tianfu broiler(TR)	10	Yaan	Sichuan	670	——	——	——	TR

## Sheet: Table S2
Supplementary Table S2 Experimental design of mice
Group	Time(day)
	1-7	8-14	15-22
Control（Ctrl）	Adaptive feeding for 1 week	PBS gavage	PBS gavage + Regular drinking water
Model group（DSS）		PBS gavage	PBS gavage+3%DSS water
L.agilis （MH1）		MH1 gavage	MH1 gavage+3%DSS water
L.salivarius （ZJ1）		ZJ1 gavage	ZJ1 gavage+3%DSS water

## Sheet: Table S3
Supplementary Table S3 Scoring criteria of disease activity index (DAI) in mice
Weight loss (%)	Stool characteristics	Blood in feces	Score
0	Normal	Normal	0
1-5			1
5-10	Loose stools	Positive occult blood	2
10-15			3
>15	watery stool	hematochezia	4

## Sheet: Table S4
Supplementary Table S4 Colon histological injury standard score
Epithelium loss (%)	Crypt damage	Depletion of goblet cells	Infiltration of inflammatory cells	Score
None	None	None	None	0
0-5%	0-10%	Mild	Mild	1
5-10%	10-20%	Moderate	Moderate	2
>10%	>20%	Severe	Severe	3

## Sheet: Table S5
Supplementary Table S5 The primer information of qPCR
Gene	Primer sequence	Product length (bp)
IL-1β	F: TGCCACCTTTTGACAGTGATG	136
	R: ATGTGCTGCTGCGAGATTTG
IL-6	F: TGATGGATGCTACCAAACTGGA	197
	R: TGTGACTCCAGCTTATCTCTTGG
IL-10	F: GCTCCAAGACCAAGGTGTCT	193
	R: CCAAGGAGTTGTTTCCGTTAGC
TNF-α	F: CCTCACACTCACAAACCACCA	132
	R: ACAAGGTACAACCCATCGGC
Occludin	F: CCCCTCTTTCCTTAGGCGAC	168
	R: TTCAAAAGGCCTCACGGACA
ZO-1	F: GAGCAGGCTTTGGAGGAGAC	162
	R: TGGGACAAAAGTCCGGGAAG
β-actin	F: TGAGCTGCGTTTTACACCCT	198
	R: GCCTTCACCGTTCCAGTTTT

## Sheet: Table S6
Supplementary Table S6 Summary statistics of 16S rRNA gene sequencing from 150 samples
Group	Sample Name	Raw PE(#)	Raw Tags(#)	Clean Tags(#)	Effective Tags	Base(nt)	Avglen(nt)	Q20	Q30	GC%	Effective%
ZJ	AB1	88500	87021	86112	62998	24928400	396	97.59	92.66	53.61	71.18
ZJ	AB2	77696	77116	76638	61432	25211362	410	97.93	93.43	53.98	79.07
ZJ	AB4	53345	51428	50795	35519	13866946	390	97.93	93.63	54.58	66.58
ZJ	AB9	85275	84825	84021	64538	26672665	413	97.77	92.82	54.07	75.68
ZJ	AB11	83735	82958	82267	59190	23895655	404	98.17	94.08	51.87	70.69
ZJ	AB16	76411	75866	75316	57797	24270901	420	98.01	93.63	49.79	75.64
ZJ	AB12-1	86169	85562	83478	78530	32245221	411	98.35	94.4	52.68	91.13
ZJ	AB3	60408	57577	56869	41084	15060413	367	97.68	93.39	52.33	68.01
ZJ	AB5	55644	35231	34050	27434	9396559	343	97.08	92.44	52.93	49.3
ZJ	AB6	84665	82873	81974	66920	25534239	382	97.45	92.53	53.87	79.04
ZJ	XG1	78775	78593	78051	60911	25646473	421	97.97	93.57	52.4	77.32
ZJ	XG2	88992	88961	88396	70016	29327067	419	98.02	93.75	54.91	78.68
ZJ	XG3	90645	90364	89660	67474	28270220	419	97.97	93.57	53.55	74.44
ZJ	XG7	81012	80971	80533	62984	26496638	421	98	93.52	53.21	77.75
ZJ	XG8	90201	89578	88856	69729	29258225	420	98.04	93.79	54.7	77.3
ZJ	XG9	85652	84624	83512	62073	26378081	425	97.9	93.37	54.54	72.47
ZJ	XG10	92885	92840	92191	67893	28653927	422	98.02	93.67	53.48	73.09
ZJ	XG11	82256	81909	81412	64040	26961093	421	98.09	93.74	53.75	77.85
ZJ	XG12	83171	82601	81854	65442	27594420	422	97.98	93.59	53.07	78.68
ZJ	XG13	82579	81511	80714	66142	28177310	426	98.05	93.61	53.7	80.1
MH	MH6	74092	73153	72169	56828	23953507	422	97.35	92.27	51.4	76.7
MH	MH7	62325	61716	61200	47267	20054777	424	97.35	92.19	52.23	75.84
MH	MH8	65373	65098	64568	49980	20874654	418	97.62	92.92	51.71	76.45
MH	MH9	56872	56126	55341	38435	16116897	419	97.47	92.47	52.47	67.58
MH	MH10	65127	64566	63703	45775	19228094	420	97.27	92.14	51.97	70.29
MH	MH5	54019	53621	53094	39115	16415227	420	97.42	92.51	52.51	72.41
MH	MH4	58858	58609	58076	41372	17269923	417	97.76	93.2	52.77	70.29
MH	MH3	65358	64927	64228	45354	19138620	422	97.44	92.49	52.38	69.39
MH	MH2	62836	62783	62354	45198	18878985	418	97.87	93.5	52.91	71.93
MH	MH1	57395	57001	56471	44974	18833129	419	97.8	93.3	53.65	78.36
XH	J56	78742	78688	77555	62984	26908527	427	97.2	91.89	51.3	79.99
XH	J44	85031	84587	83074	65117	27800026	427	97.16	91.81	51.37	76.58
XH	J32	78258	76963	75746	62870	26802382	426	97.59	92.74	53.96	80.34
XH	J33	78846	78357	77548	57848	23952564	414	97.75	93.24	52.81	73.37
XH	J17	63664	62942	62187	48925	20803275	425	97.39	92.4	51.7	76.85
XH	J37	66792	66530	66081	52648	22047515	419	97.86	93.37	54.97	78.82
XH	J49	69572	68599	67837	54657	23297842	426	97.33	92.03	51.8	78.56
XH	J54	82457	81393	79964	64189	27487140	428	97.33	92.19	53.48	77.85
XH	J9	87013	85989	84646	64766	27732511	428	97.11	91.72	51.17	74.43
XH	J34	81980	81422	80439	62887	26735586	425	97.17	91.73	50.22	76.71
MD	MD1	76829	76398	75802	54491	23130891	424	98.35	94.48	51.74	70.93
MD	MD2	62921	62146	61495	49217	20824467	423	98.33	94.39	50.97	78.22
MD	MD3	62640	62058	61532	47049	19841294	422	98.32	94.43	51.16	75.11
MD	MD4	73129	73013	72501	51212	21764034	425	98.29	94.38	51.5	70.03
MD	MD5	64667	64193	63741	51812	21993646	424	98.31	94.39	51.71	80.12
MD	MD6	71669	71193	70568	52767	22417394	425	98.21	94.11	51.11	73.63
MD	MD7	63368	62508	61851	45771	19305507	422	98.3	94.37	51.3	72.23
MD	MD9	66315	65604	64973	53036	22434350	423	98.43	94.63	51.3	79.98
MD	MD10	82024	81976	81532	59444	25154120	423	98.3	94.33	50.16	72.47
MD	MD11	69971	69621	69199	55793	23499748	421	98.32	94.42	51.56	79.74
WD	YMC5	80225	79888	79149	61818	26388336	427	98.18	94.02	51.37	77.06
WD	YMC6	79909	79037	78169	58481	24452521	418	98.31	94.44	52.22	73.18
WD	YMC13	76734	76730	76244	54710	22865337	418	98.28	94.33	52.4	71.3
WD	YMC14	71718	71564	71139	56547	23311590	412	98.18	93.96	52.26	78.85
WD	YMC16	73961	73542	73151	57093	23573195	413	98.16	94.05	52.21	77.19
WD	YMC20	77089	75927	74905	62186	26469150	426	98.06	93.85	53.67	80.67
WD	YMC30	81670	81225	80331	62664	26627430	425	98.02	93.68	53.94	76.73
WD	YMC1	83741	83203	82247	61081	25924250	424	98.11	93.9	53.09	72.94
WD	YMC2	73912	72697	72031	57079	23411167	410	98.32	94.49	52.54	77.23
WD	YMC3	87206	86408	85123	62487	26532530	425	98.21	94.03	51.53	71.65
WG	P4	87144	84972	83623	66953	27701506	414	97.76	93.08	51.56	76.83
WG	P5	87438	87113	86319	69380	27691821	399	97.89	93.48	53.95	79.35
WG	P7	86485	85053	83647	63750	24894047	390	97.65	92.89	53.8	73.71
WG	P12	59070	57756	57297	43477	17888846	411	97.9	93.49	51.84	73.6
WG	P14	76467	76329	75340	60357	25668854	425	97.93	93.33	50.86	78.93
WG	P2	53338	52041	51593	36629	13842243	378	97.84	93.69	52.53	68.67
WG	P15	75763	74714	73974	53442	21798864	408	97.9	93.48	53.12	70.54
WG	P6	91997	79545	77963	72255	27599178	382	97.79	93.39	53.47	78.54
WG	P8	53566	42084	40874	36434	11883846	326	97.23	92.62	52.31	68.02
WG	P10	54150	43763	42605	34744	11631282	335	97.1	92.39	52.3	64.16
WG	PS2	54869	38315	36700	35073	12050391	344	96.76	91.44	51.86	63.92
WG	PS10	54233	43423	42345	33568	11980798	357	97.23	92.55	52.23	61.9
WG	PS3	93930	92705	91434	69569	27364408	393	97.63	92.65	54.16	74.06
WG	PS5	90895	88554	87543	68735	26500130	386	97.52	92.62	54.2	75.62
WG	PS6	81065	80837	80276	60398	24553432	407	98.04	93.87	54.57	74.51
WG	PS7	64196	63726	63162	47421	19950094	421	98.05	93.76	54.87	73.87
WG	PS8	68445	68242	67452	50576	19794416	391	97.91	93.55	54.3	73.89
WG	PS12	85834	85412	84510	68641	29224114	426	97.92	93.29	51.45	79.97
WG	PS15	82896	82081	81147	61127	25966903	425	97.88	93.27	53.83	73.74
WG	PS16	82828	82223	81371	64431	27371719	425	97.88	93.3	51.34	77.79
YS	YS1	53603	37438	36317	24490	9057196	370	97.22	92.58	52.58	45.69
YS	YS4	90841	88602	87228	70161	27990984	399	97.54	92.43	55.03	77.23
YS	YS5	88349	88244	87358	63064	26159642	415	97.89	93.43	55.1	71.38
YS	YS8	62605	58413	57398	43897	17163798	391	97.74	93.18	52.41	70.12
YS	YS10	96460	94775	92677	81676	32556905	399	97.25	91.96	52.01	84.67
YS	YS13	64823	62183	61314	45997	18409860	400	97.79	93.22	52.23	70.96
YS	YS14	79584	77662	76708	67296	27459005	408	98.07	93.81	52.12	84.56
YS	YS17	84380	84005	83297	62450	25590954	410	98.17	94.01	51.03	74.01
YS	YS18	67309	66345	65753	50672	21089222	416	97.83	93.19	51.58	75.28
YS	YS19	80036	78814	77947	56778	23587072	415	97.83	93.21	51.91	70.94
YS	BY23	59221	59015	58476	46144	19567438	424	97.26	92.09	51.39	77.92
YS	BY31	73852	73495	72718	52600	21618505	411	97.67	92.98	54.15	71.22
YS	BY21	54755	54648	54139	41432	17606068	425	97.08	91.69	51.71	75.67
YS	BY11	59719	59271	58775	44560	18292357	411	97.64	93.01	53.91	74.62
YS	BY22	67954	66915	66183	49982	20596444	412	97.87	93.51	53.07	73.55
YS	BY2	68810	67497	66704	52357	21634108	413	97.58	92.84	53.52	76.09
YS	BY6	65695	64719	63866	46626	19388999	416	97.65	93.02	52.69	70.97
YS	BY35	84464	83912	82964	67696	28134068	416	97.68	93.05	53.79	80.15
YS	BY24	67068	65989	65200	49173	20656713	420	97.55	92.69	52.2	73.32
YS	BY19	73327	72274	71425	52708	22388355	425	97.43	92.39	52.01	71.88
LN	XC28	68104	67938	67160	51094	21779022	426	97.52	92.62	51.29	75.02
LN	XC16	74549	73557	72166	55332	23670239	428	97.13	91.82	51.14	74.22
LN	XC14	76374	76253	75280	58248	24918925	428	97.15	91.82	50.4	76.27
LN	XC6	78636	78159	77301	55886	23294198	417	97.68	92.98	52.1	71.07
LN	XC29	73984	72150	71135	54929	22932252	417	97.23	92.09	51.34	74.24
LN	XC20	87542	87172	85919	64434	27481414	427	97.51	92.55	51.24	73.6
LN	XC22	78429	77994	76970	61128	26180704	428	97.13	91.8	51.26	77.94
LN	XC31	66243	65909	65143	50338	21114436	419	97.35	92.32	51.59	75.99
LN	XC44	69357	68695	67767	52820	22553527	427	97.24	92.02	51.18	76.16
LN	XC15	84134	82794	81450	61988	26393731	426	97.24	92.03	51.21	73.68
LK	LK6	77279	76436	75799	60494	25349442	419	98.22	94.2	52.69	78.28
LK	LK9	80447	80410	79951	57368	24042183	419	98.29	94.43	52.69	71.31
LK	LK3	84976	84184	83366	62527	26030704	416	98.31	94.47	53.05	73.58
LK	LK8	94038	94017	93344	69514	28483902	410	98.45	94.68	52.48	73.92
LK	LK5	69865	69094	68275	54712	22780668	416	98.23	94.3	52.89	78.31
LK	LK7	86102	85206	84588	68932	28249073	410	98.42	94.75	52.9	80.06
LK	LK2	69646	68939	68365	52386	21872997	418	98.25	94.32	52.73	75.22
LK	LK16	70904	70424	69736	50903	21236284	417	98.31	94.42	52.65	71.79
LK	LK10	59259	59000	58566	46491	19594832	421	97.6	92.8	52.64	78.45
LK	LK26	57058	56706	56295	45805	19209502	419	97.76	93.18	52.94	80.28
FK	FK18	64854	64060	63414	47972	19917698	415	98.2	94.22	52.04	73.97
FK	FK20	65523	64896	64521	51969	21399251	412	98.26	94.34	52.28	79.31
FK	FK30	62903	60987	60539	48645	19955192	410	98.06	93.87	52	77.33
FK	FK28	78073	76971	76181	57949	24116487	416	98.2	94.02	51.67	74.22
FK	FK2	77045	75967	75091	55175	23029944	417	98.23	94.26	52.4	71.61
FK	FK4	65527	65316	64887	50347	20826425	414	98.32	94.45	51.86	76.83
FK	FK23	82563	82443	81927	59203	24365780	412	98.24	94.32	52.08	71.71
FK	FK16	70603	69982	69153	52205	21802960	418	98.14	94.11	51.6	73.94
FK	FK24	87078	86605	85999	68132	28486205	418	98.38	94.66	53.4	78.24
FK	FK38	68195	67368	66450	52736	21874593	415	98.17	94.19	52	77.33
LM	LM27	92537	91571	90326	67281	27853191	414	98.06	93.8	51.99	72.71
LM	LM28	88362	87856	87249	66549	27911934	419	98.09	93.95	51.86	75.31
LM	LM29	82597	82395	81969	63568	26529567	417	98.19	94.13	52.15	76.96
LM	LM30	88261	87578	86812	64293	26583980	413	98.18	94.15	51.03	72.84
LM	LM32	81174	80772	80214	61449	25645048	417	98.09	93.86	51.28	75.7
LM	LM33	80037	79978	79624	61398	25743500	419	98.14	93.9	52.01	76.71
LM	LM34	89628	88834	88137	68123	28585134	420	98.11	93.94	52.79	76.01
LM	LM35	83902	83524	82887	61532	25794108	419	98.07	93.91	52.11	73.34
LM	LM9	79052	78345	77748	62181	26080600	419	98.02	93.72	52.18	78.66
LM	LM3	87216	86788	86285	69562	29154830	419	98.19	94.04	52.84	79.76
TR	TR2	70046	69446	69061	54889	22466943	409	98.38	94.65	53.11	78.36
TR	TR17	74842	73693	72737	54397	22470994	413	98.42	94.72	52.35	72.68
TR	TR14	83452	83306	82762	60304	24855383	412	98.28	94.37	52.54	72.26
TR	TR11	87275	85161	84384	64516	26339033	408	98.29	94.42	52.97	73.92
TR	TR25	73058	72209	71608	51512	21547921	418	98.17	93.96	51.52	70.51
TR	TR24	76250	75387	74599	55534	22931794	413	98.39	94.64	52.49	72.83
TR	TR10	72316	71021	70181	52471	21959077	418	98.25	94.35	52.39	72.56
TR	TR7	73125	72203	71268	51383	21433037	417	98.18	94.03	52.07	70.27
TR	TR15	79667	79118	78562	62816	25873032	412	98.33	94.53	52.58	78.85
TR	TR18	74962	74090	73039	54669	23044523	422	98.14	94	52.41	72.93

## Sheet: Table S7
Supplementary Table S7 Isolation and identification results of chicken probiotics
Strains	number	Source (feces)	medium
Lactobacillus johnsonii	YS8	Yaoshan Chicken(YS)	MRS
Lactobacillus crispatus	WG1	Black-bone Chicken(WG)	MRS
Lactobacillus gallinarum	WG2	Black-bone Chicken(WG)	MRS
Lactobacillus helveticus	WG3	Black-bone Chicken(WG)	MRS
Lactobacillus kitasatonis	ZJ5	Tibetan Chicken(ZJ)	MRS
Lactobacillus reuteri	TR1	Tianfu broiler(TR)	MRS
Lactobacillus vaginalis	MH2	Mountainous Meihua Chicken(MH)	MRS
Lactobacillus salivarius	ZJ1	Tibetan Chicken(ZJ)	MRS
Lactobacillus agilis	MH1	Mountainous Meihua Chicken(MH)	MRS
Leuconostoc citreum	LN2	Luning Chicken(LN)	MRS
Limosilactobacillus panis	YS7	Yaoshan Chicken(YS)	MRS
Bacillus safensis	TR8	Tianfu broiler(TR)	NA/NB
Bacillus subtilis	YS9	Yaoshan Chicken(YS)	NA/NB
Bacillus amyloliquefaciens	ZJ12	Tibetan Chicken(ZJ)	NA/NB
Paenibacillus	WG9	Black-bone Chicken(WG)	NA/NB

## Sheet: Table S8
Supplementary Table S8 Basic genomic characteristics of MH1 and ZJ1 strains
Strains	Lactobacillus agilis MH1	Lactobacillus salivarius ZJ1
Chromosome No.	1	1
Plasmid No.	0	3
Genome Size (bp)	2142805	2147960
G+C (%)	41.94	33.08
CDS No.	1955	2020
tRNAs No.	90	81
rRNAs No.	24	22

## Sheet: Table S9
Supplementary Table S9 Annotated results of Lactobacillus agilis MH1 and Lactobacillus salivarius ZJ1 CAZy database
classification	Number of genes
	MH1	ZJ1
Auxiliary Activities（AAs）	3	4
Carbohydrate Esterases（CEs）	14	9
Glycoside Hydrolases（GHs）	37	21
Glycosyl Transferases（GTs）	30	31
